# Supplementary material for: Comparative Transcriptomic Analysis Revealed Potential Differential Mechanisms of Grass Carp Reovirus Pathogenicity
Source: Int J Mol Sci. 2023 Oct 24;24(21):15501. doi: 10.3390/ijms242115501 (PMC10649309; doi:10.3390/ijms242115501)
Supplement: Supplementary file 1 [file ijms-24-15501-s001.zip]

Archive with 1 entries (1 files):
- ijms-2656757-supplementary.pdf
